# Supplementary material for: An fNIRS Study of Applicability of the Unity–Diversity Model of Executive Functions in Preschoolers
Source: Brain Sci. 2022 Dec 16;12(12):1722. doi: 10.3390/brainsci12121722 (PMC9776044; doi:10.3390/brainsci12121722)
Supplement: Supplementary file 1 [file brainsci-12-01722-s001.zip]

Archive with 1 entries (1 files):
- brainsci-2027716-supplementary.pdf
